# Supplementary material for: Genetic and Epigenetic Alterations of CDH1 Regulatory Regions in Hereditary and Sporadic Gastric Cancer
Source: Pharmaceuticals (Basel). 2021 May 12;14(5):457. doi: 10.3390/ph14050457 (PMC8151134; doi:10.3390/ph14050457)
Supplement: Supplementary file 1 [file pharmaceuticals-14-00457-s001.zip]

Archive with 1 entries (1 files):
- pharmaceuticals-1186938-supplementary.pdf
